# Supplementary material for: Genomic Analysis Based on Chromosome-Level Genome Assembly Reveals an Expansion of Terpene Biosynthesis of Azadirachta indica
Source: Front Plant Sci. 2022 Apr 18;13:853861. doi: 10.3389/fpls.2022.853861 (PMC9069239; doi:10.3389/fpls.2022.853861)
Supplement: Supplementary file 2 [file Table_1.xlsx]

## Sheet: raw data from PacBio
The statistics of sequencing raw data from the Pacific Biosciences RS II sequencing platform.
ID	ZMNUM	Total Bases	Total reads	Average	Max	N50 length (bp)
		(GB)		length (bp)	length (bp)
2A	4341500	67.13	5072953	13233.5	142061	20580

## Sheet: Hi-C data and assessment
Statistics of Hi-C data and assessment.
Statistics of Hi-C data
Number of read pairs	Number of bases (bp)	GC content (%)	% ≥ Q30
209518594	62855578200	38	92.34
Statistics of mapping
Mapping type		Number of reads	Ratio (%)
Total read pairs		209518594	100
Mapped reads		197969869	94.5
Unique mapped read pairs		54648340	26.1
Statistics of valid Hi-C data
Type		Number of reads	Ratio (%)
Valid interaction pairs		42815207	100
Dangling end pairs		9973827	23.3
Re-ligation pairs		1438953	3.4
Self-cycle pairs		412795	0.9
Dumped pairs		7558	0.018

## Sheet: assembly
Chromosome length by Hi-C assembly.
Chromosome ID	Scaffold Num	Length(bp)
Chrom. 01	27	23159704
Chrom. 02	100	25348148
Chrom. 03	90	21293100
Chrom. 04	59	19556420
Chrom. 05	61	19542739
Chrom. 06	40	18209783
Chrom. 07	46	18270782
Chrom. 08	50	16959782
Chrom. 09	32	16187903
Chrom. 10	59	16873511
Chrom. 11	40	14805454
Chrom. 12	57	17142395
Chrom. 13	54	23763320
Chrom. 14	42	21937696
total	814	273050737
