# Supplementary material for: Genomic Analysis Based on Chromosome-Level Genome Assembly Reveals an Expansion of Terpene Biosynthesis of Azadirachta indica
Source: Front Plant Sci. 2022 Apr 18;13:853861. doi: 10.3389/fpls.2022.853861 (PMC9069239; doi:10.3389/fpls.2022.853861)
Supplement: Supplementary file 10 [file Table_9.xlsx]

## Sheet: Sheet1
Supplementary Table 9. Positively selected genes from the recent gene duplication.
Homologous gene pairs id	Gene 1	Gene 2	Ka	Ks	Ka/Ks	Ontology_term	Pfam
Homologous gene pairs 1	Indica_008420	Indica_016315	0.00442716	0.00255088	1.73554	GO:0004435;GO:0006629;GO:0007165;GO:0008081;GO:0035556	PF00168;PF00387;PF00388
Homologous gene pairs 2	Indica_009004	Indica_016346	0.026654	0.00727221	3.66519	GO:0009765;GO:0016020	PF00504
Homologous gene pairs 3	Indica_012832	Indica_013193	0.0223025	8.83996e-05	252.292
Homologous gene pairs 4	Indica_009556	Indica_012242	0.00436954	0.000288031	15.1704	GO:0004345;GO:0006006;GO:0050661;GO:0055114	PF00479;PF02781
Homologous gene pairs 5	Indica_009564	Indica_012276	0.00800975	0.00464057	1.72603	GO:0005783;GO:0030433;GO:0031625	PF01145
Homologous gene pairs 6	Indica_000001	Indica_018438	0.00328393	5.65964e-05	58.0237	GO:0016020;GO:0022857;GO:0055085	PF13520;PF13906
Homologous gene pairs 7	Indica_000060	Indica_001513	0.00601196	0.00477165	1.25993	GO:0006886;GO:0016192;GO:0030131	PF00928
Homologous gene pairs 8	Indica_000058	Indica_001440	0.0449197	0.0294602	1.52476	GO:0008641	PF00899
Homologous gene pairs 9	Indica_000680	Indica_016295	0.00943226	0.00611701	1.54197	GO:0005515	PF00439;PF17035
Homologous gene pairs 10	Indica_000545	Indica_006991	0.00865263	0.00600457	1.44101	GO:0008168;GO:0008171;GO:0046983	PF00891;PF08100
Homologous gene pairs 11	Indica_001348	Indica_016226	0.0343678	0.0138682	2.47818
Homologous gene pairs 12	Indica_013501	Indica_013488	0.0562035	0.0490342	1.14621
Homologous gene pairs 13	Indica_003139	Indica_003883	0.0126282	0.00855681	1.4758	GO:0004672;GO:0005524;GO:0006468;GO:0007165	PF00069;PF03822
Homologous gene pairs 14	Indica_003745	Indica_004015	0.0130717	0.00837047	1.56165	GO:0005787;GO:0006465;GO:0008233;GO:0016021	PF06703
Homologous gene pairs 15	Indica_003645	Indica_016263	0.0516838	0.0343971	1.50256		PF00168
Homologous gene pairs 16	Indica_012850	Indica_013240	0.0289514	0.0286641	1.01002	GO:0008168	PF03492
Homologous gene pairs 17	Indica_004012	Indica_004018	0.0088405	0.00633875	1.39468	GO:0003676
Homologous gene pairs 18	Indica_004524	Indica_004529	0.0394465	0.0216846	1.8191
Homologous gene pairs 19	Indica_005071	Indica_024209	0.0313037	0.019424	1.6116	GO:0003677;GO:0008270	PF01428;PF01754
Homologous gene pairs 20	Indica_005062	Indica_005210	0.0482616	0.0308588	1.56395	GO:0006886	PF00790
Homologous gene pairs 21	Indica_005198	Indica_005186	0.00735557	0.00344025	2.13809
Homologous gene pairs 22	Indica_019727	Indica_009939	0.0133941	0.0131944	1.01513	GO:0005515	PF01535;PF13041
Homologous gene pairs 23	Indica_019787	Indica_020019	0.00668418	1.35229e-05	494.284	GO:0003735;GO:0006412;GO:0015934	PF00828
Homologous gene pairs 24	Indica_020178	Indica_020181	0.0053343	0.00238455	2.23702	GO:0006751;GO:0036374	PF01019
Homologous gene pairs 25	Indica_020557	Indica_012723	0.00258187	0.00130035	1.98552	GO:0016747	PF02458
Homologous gene pairs 26	Indica_020673	Indica_021123	0.00552139	0.00271104	2.03663	GO:0005515	PF00646;PF07734
Homologous gene pairs 27	Indica_020922	Indica_012714	0.0160618	0.00710463	2.26076		PF00692
Homologous gene pairs 28	Indica_020973	Indica_016322	0.00767398	0.00641877	1.19555
Homologous gene pairs 29	Indica_020971	Indica_016324	0.0253622	0.0230398	1.1008	GO:0005515	PF01535;PF13041
Homologous gene pairs 30	Indica_012856	Indica_013248	0.0107521	0.00403137	2.66711	GO:0006886;GO:0006888;GO:0008270;GO:0030127	PF04810;PF04811;PF04815;PF08033
Homologous gene pairs 31	Indica_021076	Indica_021120	0.0269761	0.0124047	2.17466
Homologous gene pairs 32	Indica_021250	Indica_022028	0.0155819	0.0120796	1.28993		PF14215
Homologous gene pairs 33	Indica_012859	Indica_013286	0.00262595	0.00158784	1.65378	GO:0005515	PF12796;PF13962
Homologous gene pairs 34	Indica_021294	Indica_024363	0.0129305	0.00423515	3.05314		PF05055
Homologous gene pairs 35	Indica_021327	Indica_021689	0.0431489	0.0364697	1.18315	GO:0004164;GO:0008152;GO:0008168;GO:0017183	PF00590
Homologous gene pairs 36	Indica_021356	Indica_022008	0.0149258	0.00645896	2.31087	GO:0046983	PF00010
Homologous gene pairs 37	Indica_012862	Indica_013309	0.00405967	0.00371141	1.09384	GO:0005515	PF12796;PF13962
Homologous gene pairs 38	Indica_021405	Indica_022430	0.0258191	0.0228265	1.1311	GO:0005215;GO:0006857;GO:0016020;GO:0022857;GO:0055085	PF00854
Homologous gene pairs 39	Indica_022543	Indica_022575	0.00466315	0.00330472	1.41106	GO:0003824;GO:0008152	PF00501;PF13193
Homologous gene pairs 40	Indica_022607	Indica_016299	0.0346508	0.0224472	1.54366
Homologous gene pairs 41	Indica_022879	Indica_022892	0.0228573	0.0171494	1.33283
Homologous gene pairs 42	Indica_024683	Indica_025580	0.00369694	0.00272948	1.35445	GO:0004553;GO:0005975	PF00251;PF08244
Homologous gene pairs 43	Indica_024701	Indica_025502	0.0119115	0.00779316	1.52846	GO:0005506;GO:0016705;GO:0020037;GO:0055114	PF00067
Homologous gene pairs 44	Indica_025081	Indica_025083	0.0108114	0.00921181	1.17364	GO:0004672;GO:0004674;GO:0005524;GO:0006468;GO:0048544	PF00069;PF00954;PF01453;PF08276
Homologous gene pairs 45	Indica_025194	Indica_026053	0.0156902	0.015378	1.0203	GO:0000808;GO:0005634;GO:0006260	PF04084
Homologous gene pairs 46	Indica_025190	Indica_026049	0.00489161	0.00242658	2.01584	GO:0006812;GO:0015299;GO:0016021;GO:0055085	PF00999
Homologous gene pairs 47	Indica_025290	Indica_026011	0.00416262	0.00173689	2.39659	GO:0003676	PF00855
Homologous gene pairs 48	Indica_025310	Indica_026005	0.0109761	0.00825888	1.329		PF07939
Homologous gene pairs 49	Indica_025311	Indica_026004	0.00393157	0.000906763	4.33583	GO:0006952;GO:0016021	PF03094
Homologous gene pairs 50	Indica_025634	Indica_025980	0.0142499	0.0125959	1.13131
Homologous gene pairs 51	Indica_025694	Indica_025973	0.00309193	0.00283562	1.09039	GO:0004190;GO:0006508	PF14541;PF14543
Homologous gene pairs 52	Indica_009614	Indica_015653	0.0550717	0.0319646	1.7229
Homologous gene pairs 53	Indica_009649	Indica_009798	0.0055258	0.00293266	1.88423	GO:0003723;GO:0005488
Homologous gene pairs 54	Indica_009674	Indica_010504	0.00246169	0.00190248	1.29393	GO:0005515	PF13962
Homologous gene pairs 55	Indica_009667	Indica_010512	0.0282422	0.0188542	1.49792
Homologous gene pairs 56	Indica_009716	Indica_010652	0.00540099	0.00280531	1.92528	GO:0005515	PF01535;PF12854;PF13041
Homologous gene pairs 57	Indica_009721	Indica_010660	0.00446218	0.00444401	1.00409	GO:0016788	PF00657
Homologous gene pairs 58	Indica_009774	Indica_010056	0.0593633	0.045305	1.3103
Homologous gene pairs 59	Indica_009750	Indica_010031	0.0101559	0.00149408	6.79743	GO:0003824;GO:0004222;GO:0005515;GO:0006508;GO:0046872	PF00675;PF01535;PF05193;PF13041
Homologous gene pairs 60	Indica_009749	Indica_010030	0.0642609	0.0426754	1.50581	GO:0003872;GO:0005524;GO:0006002;GO:0006096	PF00365
Homologous gene pairs 61	Indica_009761	Indica_010042	0.016686	0.0119925	1.39137		PF03767
Homologous gene pairs 62	Indica_010214	Indica_010220	0.00999235	0.00538291	1.85631	GO:0043531	PF00931
Homologous gene pairs 63	Indica_010654	Indica_018926	0.00706419	0.00554835	1.27321		PF12481
Homologous gene pairs 64	Indica_010726	Indica_010719	0.00962768	0.00796955	1.20806	GO:0004427;GO:0009678;GO:0016020;GO:1902600	PF03030
Homologous gene pairs 65	Indica_010747	Indica_010845	0.0367112	0.0280216	1.3101	GO:0004672;GO:0005515;GO:0005524;GO:0006468	PF00069;PF13855
Homologous gene pairs 66	Indica_014412	Indica_015080	0.00407339	0.000779819	5.2235	GO:0030176;GO:0031204	PF02889
Homologous gene pairs 67	Indica_014440	Indica_014958	0.00318914	0.00161205	1.97832	GO:0005515	PF00564
Homologous gene pairs 68	Indica_015154	Indica_016198	0.00219682	0.00141935	1.54776	GO:0045454	PF03107;PF13905
Homologous gene pairs 69	Indica_015270	Indica_016179	0.0105333	0.00972404	1.08322	GO:0004672;GO:0005524;GO:0006468	PF00069
Homologous gene pairs 70	Indica_022989	Indica_019083	0.0262823	0.00937517	2.80339	GO:0006508;GO:0008234	PF00112
Homologous gene pairs 71	Indica_022994	Indica_019077	0.0356313	0.0165638	2.15115	GO:0006508;GO:0008234	PF00112
Homologous gene pairs 72	Indica_023509	Indica_023510	0.0213482	0.0208867	1.0221	GO:0008168	PF03492
Homologous gene pairs 73	Indica_023800	Indica_024654	0.00325932	0.0011161	2.92028		PF04054;PF16415;PF16417;PF16418
Homologous gene pairs 74	Indica_023822	Indica_024648	0.00448085	0.00375163	1.19437	GO:0005319;GO:0006869;GO:0016021	PF04506
Homologous gene pairs 75	Indica_023865	Indica_024671	0.00800639	0.00737675	1.08535
Homologous gene pairs 76	Indica_023875	Indica_024679	0.00450938	0.00339855	1.32685	GO:0005515	PF12796
Homologous gene pairs 77	Indica_007016	Indica_010212	0.0141352	0.0104499	1.35267	GO:0004672;GO:0005515;GO:0005524;GO:0006468	PF00069;PF00560;PF08263;PF13855
Homologous gene pairs 78	Indica_010897	Indica_011322	0.0290238	0.0135837	2.13667
Homologous gene pairs 79	Indica_010909	Indica_011097	0.00814972	0.00782952	1.0409	GO:0004672;GO:0005515;GO:0006468	PF00560;PF07714;PF08263;PF13855
Homologous gene pairs 80	Indica_007019	Indica_010210	0.0796764	0.0347667	2.29175
Homologous gene pairs 81	Indica_011205	Indica_011204	0.0480823	0.0271437	1.7714		PF04749
Homologous gene pairs 82	Indica_011220	Indica_019682	0.043344	0.042686	1.01542		PF13862
Homologous gene pairs 83	Indica_011182	Indica_011178	0.0356638	0.0226459	1.57485		PF14226
Homologous gene pairs 84	Indica_007048	Indica_007085	0.00361624	0.00194822	1.85618	GO:0005515;GO:0005524;GO:0005694;GO:0051276	PF02463;PF06470
Homologous gene pairs 85	Indica_007064	Indica_007132	0.00912402	0.00240642	3.79152	GO:0004185;GO:0006508	PF00450
Homologous gene pairs 86	Indica_007062	Indica_007134	0.00574103	0.00376202	1.52605	GO:0004185;GO:0006508	PF00450
Homologous gene pairs 87	Indica_012502	Indica_012654	0.026091	0.00714825	3.64999		PF10238
Homologous gene pairs 88	Indica_012619	Indica_012647	0.0360865	0.029517	1.22256	GO:0005515	PF01535;PF13041
Homologous gene pairs 89	Indica_012493	Indica_012660	0.022006	0.00187589	11.731
Homologous gene pairs 90	Indica_007115	Indica_007128	0.027914	0.0264571	1.05507	GO:0005515	PF01535;PF13041
Homologous gene pairs 91	Indica_012779	Indica_006172	0.00509239	0.000201314	25.2957	GO:0003735;GO:0005515;GO:0005840;GO:0006412	PF00380;PF13516;PF13943
Homologous gene pairs 92	Indica_018289	Indica_018560	0.00522563	0.003558	1.4687		PF13662
Homologous gene pairs 93	Indica_018296	Indica_018519	0.0172853	0.014602	1.18377	GO:0003995;GO:0016627;GO:0050660;GO:0055114	PF00441;PF02770;PF02771
Homologous gene pairs 94	Indica_018310	Indica_018606	0.0279391	0.0193543	1.44356	GO:0003677;GO:0003700;GO:0006355;GO:0016602	PF02045
Homologous gene pairs 95	Indica_018344	Indica_019670	0.00768308	0.00544948	1.40988	GO:0005576	PF01357;PF03330
Homologous gene pairs 96	Indica_018342	Indica_019672	0.0425114	0.000742125	57.2833
Homologous gene pairs 97	Indica_018359	Indica_019653	0.00985799	0.00746841	1.31996	GO:0008152;GO:0016758	PF00201
Homologous gene pairs 98	Indica_007145	Indica_007192	0.00390058	0.00189767	2.05546	GO:0005524;GO:0016020;GO:0016887	PF00005;PF01061
Homologous gene pairs 99	Indica_018808	Indica_018805	0.011423	0.00242689	4.70683	GO:0000287;GO:0008152;GO:0010333;GO:0016829	PF01397;PF03936
Homologous gene pairs 100	Indica_018781	Indica_019640	0.0619271	3.18002e-06	19473.8
Homologous gene pairs 101	Indica_018790	Indica_019629	0.0732743	0.0347957	2.10584
Homologous gene pairs 102	Indica_005232	Indica_006836	0.0191391	0.0139111	1.37582	GO:0005506;GO:0016705;GO:0020037;GO:0055114	PF00067
Homologous gene pairs 103	Indica_005249	Indica_005270	0.056415	0.00432474	13.0447
Homologous gene pairs 104	Indica_005391	Indica_005459	0.0142684	0.00988983	1.44273	GO:0005509;GO:0005515;GO:0005783;GO:0006457;GO:0051082	PF00262
Homologous gene pairs 105	Indica_006588	Indica_006912	0.017593	0.0120476	1.46029		PF00248
Homologous gene pairs 106	Indica_006713	Indica_006900	0.00562319	0.00361489	1.55556	GO:0046983	PF00010
Homologous gene pairs 107	Indica_007177	Indica_007309	0.0196734	0.0134847	1.45894		PF04031
Homologous gene pairs 108	Indica_006805	Indica_006869	0.00404982	0.00215049	1.88321	GO:0003824;GO:0008152	PF00501;PF13193
Homologous gene pairs 109	Indica_007174	Indica_007306	0.0240861	0.0231925	1.03853	GO:0000398;GO:0005515;GO:0071013	PF00400
Homologous gene pairs 110	Indica_016372	Indica_017483	0.00255533	0.00223607	1.14278		PF03514
Homologous gene pairs 111	Indica_016827	Indica_016856	0.011733	0.0113266	1.03588	GO:0008420;GO:0070940	PF03031;PF12738
Homologous gene pairs 112	Indica_017351	Indica_017363	0.0103665	0.00838592	1.23617	GO:0005507;GO:0008131;GO:0009308;GO:0048038;GO:0055114	PF01179;PF02727;PF02728
Homologous gene pairs 113	Indica_017635	Indica_018235	0.00263136	0.00226812	1.16015	GO:0006400;GO:0008479;GO:0016763	PF01702
Homologous gene pairs 114	Indica_017908	Indica_018186	0.0451409	0.0395382	1.1417		PF14380
Homologous gene pairs 115	Indica_018173	Indica_018223	0.0209581	0.0154382	1.35756
Homologous gene pairs 116	Indica_007418	Indica_007416	0.0125945	0.00729697	1.72598	GO:0004672;GO:0005524;GO:0006468	PF00069
Homologous gene pairs 117	Indica_007753	Indica_009510	0.00347615	0.0027512	1.26351	GO:0005506;GO:0016705;GO:0020037;GO:0055114	PF00067
Homologous gene pairs 118	Indica_007821	Indica_009477	0.0069452	0.00472185	1.47086	GO:0003676	PF00076
Homologous gene pairs 119	Indica_007832	Indica_009502	0.018151	0.015652	1.15967	GO:0030145;GO:0045735	PF00190
Homologous gene pairs 120	Indica_007962	Indica_009491	0.0516801	0.0433625	1.19181	GO:0003676
