# Supplementary material for: Genomic Analysis Based on Chromosome-Level Genome Assembly Reveals an Expansion of Terpene Biosynthesis of Azadirachta indica
Source: Front Plant Sci. 2022 Apr 18;13:853861. doi: 10.3389/fpls.2022.853861 (PMC9069239; doi:10.3389/fpls.2022.853861)
Supplement: Supplementary file 12 [file Table_11.xlsx]

## Sheet: TPS
Identification of the TPS genes in A. indica genome.
Name	Plant	Gene ID	Pfam domain	Protein length
AziTPS1	Azadirachta-indica	Indica_007067	PF01397/PF03936	448
AziTPS2	Azadirachta-indica	Indica_007072	PF03936	223
AziTPS3	Azadirachta-indica	Indica_024570	PF03936	92
AziTPS4	Azadirachta-indica	Indica_009342	PF01397/PF03936	960
AziTPS5	Azadirachta-indica	Indica_018805	PF01397/PF03936	522
AziTPS6	Azadirachta-indica	Indica_013226	PF01397/PF03936	603
AziTPS7	Azadirachta-indica	Indica_018806	PF01397	94
AziTPS8	Azadirachta-indica	Indica_007274	PF01397	107
AziTPS9	Azadirachta-indica	Indica_007068	PF01397/PF03936	334
AziTPS10	Azadirachta-indica	Indica_007083	PF03936	144
AziTPS11	Azadirachta-indica	Indica_000454	PF01397/PF03936	610
AziTPS12	Azadirachta-indica	Indica_019300	PF01397/PF03936	551
AziTPS13	Azadirachta-indica	Indica_019698	PF03936	412
AziTPS14	Azadirachta-indica	Indica_019301	PF01397/PF03936	469
AziTPS15	Azadirachta-indica	Indica_019298	PF01397/PF03936	378
AziTPS16	Azadirachta-indica	Indica_019297	PF01397/PF03936	437
AziTPS17	Azadirachta-indica	Indica_021347	PF01397/PF03936	540
AziTPS18	Azadirachta-indica	Indica_007051	PF03936	183
AziTPS19	Azadirachta-indica	Indica_018803	PF01397/PF03936	582
AziTPS20	Azadirachta-indica	Indica_018798	PF01397/PF03936	570
AziTPS21	Azadirachta-indica	Indica_018392	PF01397/PF03936	720
AziTPS22	Azadirachta-indica	Indica_017012	PF01397	102
AziTPS23	Azadirachta-indica	Indica_007129	PF01397/PF03936	525
AziTPS24	Azadirachta-indica	Indica_007026	PF03936	114
AziTPS25	Azadirachta-indica	Indica_007047	PF01397/PF03936	549
AziTPS26	Azadirachta-indica	Indica_002549	PF01397/PF03936	820
AziTPS27	Azadirachta-indica	Indica_018804	PF01397/PF03936	240
AziTPS28	Azadirachta-indica	Indica_007190	PF03936	137
AziTPS29	Azadirachta-indica	Indica_017011	PF01397/PF03936	540
AziTPS30	Azadirachta-indica	Indica_013334	PF01397/PF03936	627
AziTPS31	Azadirachta-indica	Indica_025816	PF03936	105
AziTPS32	Azadirachta-indica	Indica_007031	PF01397/PF03936	451
AziTPS33	Azadirachta-indica	Indica_024569	PF01397	71
AziTPS34	Azadirachta-indica	Indica_007030	PF03936	183
AziTPS35	Azadirachta-indica	Indica_019296	PF01397/PF03936	556
AziTPS36	Azadirachta-indica	Indica_024574	PF01397/PF03936	798
AziTPS37	Azadirachta-indica	Indica_007033	PF01397	128
AziTPS38	Azadirachta-indica	Indica_017010	PF01397/PF03936	514
AziTPS39	Azadirachta-indica	Indica_018404	PF01397/PF03936	569
AziTPS40	Azadirachta-indica	Indica_007028	PF03936	269
AziTPS41	Azadirachta-indica	Indica_018802	PF01397/PF03936	594
AziTPS42	Azadirachta-indica	Indica_019303	PF01397/PF03936	445
AziTPS43	Azadirachta-indica	Indica_007275	PF01397/PF03936	630
AziTPS44	Azadirachta-indica	Indica_007027	PF03936	183
AziTPS45	Azadirachta-indica	Indica_007029	PF03936	92
AziTPS46	Azadirachta-indica	Indica_000457	PF01397/PF03936	499
AziTPS47	Azadirachta-indica	Indica_007071	PF01397	114
AziTPS48	Azadirachta-indica	Indica_018902	PF01397/PF03936	855
AziTPS49	Azadirachta-indica	Indica_021348	PF01397	102
AziTPS50	Azadirachta-indica	Indica_024573	PF01397/PF03936	878
AziTPS51	Azadirachta-indica	Indica_000443	PF03936	263
AziTPS52	Azadirachta-indica	Indica_007144	PF01397/PF03936	271
AziTPS53	Azadirachta-indica	Indica_007069	PF01397/PF03936	433
AziTPS54	Azadirachta-indica	Indica_007052	PF03936	72
AziTPS55	Azadirachta-indica	Indica_019299	PF01397	122
AziTPS56	Azadirachta-indica	Indica_007046	PF01397/PF03936	450
AziTPS57	Azadirachta-indica	Indica_018808	PF01397/PF03936	546
AziTPS58	Azadirachta-indica	Indica_007032	PF03936	73
AziTPS59	Azadirachta-indica	Indica_007059	PF01397/PF03936	601
AziTPS60	Azadirachta-indica	Indica_007050	PF01397/PF03936	549
AziTPS61	Azadirachta-indica	Indica_019305	PF01397/PF03936	450
AziTPS62	Azadirachta-indica	Indica_013333	PF01397/PF03936	598
AziTPS63	Azadirachta-indica	Indica_024575	PF01397/PF03936	704
AziTPS64	Azadirachta-indica	Indica_007189	PF03936	249
AziTPS65	Azadirachta-indica	Indica_007070	PF01397/PF03936	549
AziTPS66	Azadirachta-indica	Indica_018807	PF01397	80
AziTPS67	Azadirachta-indica	Indica_018399	PF01397/PF03936	700
AziTPS68	Azadirachta-indica	Indica_007053	PF01397/PF03936	625
AziTPS69	Azadirachta-indica	Indica_007191	PF03936	183
AziTPS70	Azadirachta-indica	Indica_007143	PF01397/PF03936	549

## Sheet: TPS statistics
The statistics of the TPS genes identified in the A. indica genome and 13 other plant genomes.
Species	Abbreviation	Total	Containing both PF01397 and PF03936 domains	Containing PF01397 domain	Containing PF03936 domain
Citrus-sinensis	CisTPS	49	42	4	3
Azadirachta-indica	AziTPS	70	44	9	17
Acer-yangbiense	AcyTPS	57	50	3	4
Theobroma-cocoa	ThcTPS	31	27	0	4
Gossypium-raimondii	GorTPS	46	42	1	3
Arabidopsis-thaliana	ArtTPS	34	32	0	2
Carica-papaya	CapTPS	20	14	2	4
Fragaria-vesca	FrvTPS	40	33	2	5
Prunus-persica	PrpTPS	30	28	1	1
Cucumis-sativus	CusTPS	25	23	1	1
Vitis-vinifera	VivTPS	24	15	2	7
Solanum-lycopersicum	SolTPS	35	29	1	5
Brachypodium-distachyon	BrdTPS	19	19	0	0
Amborella-trichopoda	AmtTPS	32	20	4	8

## Sheet: TPS recent duplication
Identification of the TPS genes in A. indica genome.
Name	Plant	Gene ID	Pfam domain	Protein length
AziTPS5	Azadirachta-indica	Indica_018805	PF01397/PF03936	522
AziTPS17	Azadirachta-indica	Indica_021347	PF01397/PF03936	540
AziTPS20	Azadirachta-indica	Indica_018798	PF01397/PF03936	570
AziTPS25	Azadirachta-indica	Indica_007047	PF01397/PF03936	549
AziTPS29	Azadirachta-indica	Indica_017011	PF01397/PF03936	540
AziTPS39	Azadirachta-indica	Indica_018404	PF01397/PF03936	569
AziTPS57	Azadirachta-indica	Indica_018808	PF01397/PF03936	546
AziTPS65	Azadirachta-indica	Indica_007070	PF01397/PF03936	549

## Sheet: Phylogenetic statistics
The statistics of the TPS genes in phylogenetic tree
Species	Abbreviation	Total	TPS subfamily
			TPS-a	TPS-b	TPS-c	TPS-e	TPS-f	TPS-g
Citrus-sinensis	CisTPS	40	22	12	2	0	1	3
Azadirachta-indica	AziTPS	40	15	13	4	3	1	4
Acer-yangbiense	AcyTPS	49	17	20	1	3	2	6
Theobroma-cocoa	ThcTPS	25	8	10	1	1	2	3
Gossypium-raimondii	GorTPS	41	22	13	2	1	2	1
Arabidopsis-thaliana	ArtTPS	32	22	6	1	1	1	1
Carica-papaya	CapTPS	13	3	5	1	1	3	0
Fragaria-vesca	FrvTPS	31	18	6	3	2	0	2
Prunus-persica	PrpTPS	28	16	5	1	1	3	2
Cucumis-sativus	CusTPS	23	10	8	1	1	0	3
Vitis-vinifera	VivTPS	14	9	2	2	1	0	0
Solanum-lycopersicum	SolTPS	30	13	9	2	3	1	2
Brachypodium-distachyon	BrdTPS	19	10	3	1	4	0	1
Amborella-trichopoda	AmtTPS	17	0	6	1	2	3	5

## Sheet: A.indica specific
Identification of the A. indica-specific TPS genes.
Name	Plant	Gene ID	Pfam domain	Protein length	Cluster	Record	Type	From	To	Strand	Category	Domains(E-value)
AziTPS2	Azadirachta-indica	Indica_007072	PF03936	223	Cluster 19	Chr13	Terpene	1244718	1246007	+	Terpene synthase	Terpene_synth_C (E=7.7e-17)
AziTPS9	Azadirachta-indica	Indica_007068	PF01397/PF03936	334	Cluster 19	Chr13	Terpene	1148153	1150386	-	Terpene synthase	Terpene_synth_C (E=4.9e-11)
AziTPS25	Azadirachta-indica	Indica_007047	PF01397/PF03936	549	Cluster 19	Chr13	Terpene	667536	670425	-	Terpene synthase	Terpene_synth_C (E=7.1e-33), Terpene_synth (E=5.9e-24)
AziTPS40	Azadirachta-indica	Indica_007028	PF03936	269	Cluster 18	Chr13	Terpene	228822	232962	-	Terpene synthase	Terpene_synth_C (E=4.1e-53)
AziTPS51	Azadirachta-indica	Indica_000443	PF03936	263
AziTPS64	Azadirachta-indica	Indica_007189	PF03936	249
AziTPS65	Azadirachta-indica	Indica_007070	PF01397/PF03936	549	Cluster 19	Chr13	Terpene	1199105	1201994	-	Terpene synthase	Terpene_synth_C (E=7.2e-33), Terpene_synth (E=5.9e-24)
AziTPS68	Azadirachta-indica	Indica_007053	PF01397/PF03936	625	Cluster 19	Chr13	Terpene	930788	936811	-	Terpene synthase	Terpene_synth_C (E=1.1e-31), Terpene_synth (E=2.9e-23)
AziTPS70	Azadirachta-indica	Indica_007143	PF01397/PF03936	549	Cluster 20	Chr13	Terpene	2249189	2251776	+	Terpene synthase	Terpene_synth_C (E=3.3e-31), Terpene_synth (E=1.5e-25)
